# Supplementary material for: Application value of intraoperative electrophysiological monitoring in cerebral eloquent area glioma surgery: a retrospective cohort study
Source: Discov Oncol. 2024 Apr 13;15:118. doi: 10.1007/s12672-024-00975-5 (PMC11016029; doi:10.1007/s12672-024-00975-5)
Supplement: Supplementary file 2 — Additional file 2. [file 12672_2024_975_MOESM2_ESM.xlsx]

## Sheet: Sheet1
Supplementary Table 2:Original clinical information about the patient
NO	Age(years)	Gender	BMI(kg/m²)	Pre-operative KPS score	Post-operative KPS score	Follow-up KPS score	Pre-operative ECOG grade	Post-operative ECOG grade	Follow-up ECOG grade	Post-operative neurological function status	Follow-up neurological function status	Dominent hemisphere(Left)	WHO grade	Duration of surgery (min)	Operative blood loss(ml)	Length of hospital stay(days)	TV (cm3)	RV(cm3)	EOR (%)	NOMI	Survival time(months)
1	71	Male	31.15	70	70	70	2	2	2	Unchanged	Unchanged	Left	3	310	280	22	42.5	1.5	96.5	Yes	21.8
2	56	Female	29.23	80	70	70	1	2	2	Deteriorated	Deteriorated	Left	4	318	295	19	31.7	2.4	92.4	Yes	7.8
3	70	Female	25.75	70	80	80	2	1	1	Improved	Improved	Left	3	360	280	21	48.5	3.3	93.2	Yes	17.8
4	47	Male	26.2	90	80	90	1	1	1	Unchanged	Unchanged	Left	2	345	300	28	33.6	0	100	Yes	36
5	69	Female	30.52	70	80	80	2	1	1	Improved	Improved	Right	3	358	305	21	11.9	1.2	91.6	Yes	23.5
6	76	Male	20.66	70	80	80	2	1	1	Improved	Improved	Right	2	289	260	28	32.2	2.5	92.24	Yes	16.8
7	75	Male	31.23	80	70	70	1	2	2	Deteriorated	Deteriorated	Right	4	332	290	27	24.3	0.4	98.3	Yes	23.5
8	38	Male	25.11	80	60	70	1	2	2	Deteriorated	Deteriorated	Left	4	375	280	26	32.5	1.5	95.5	Yes	9.7
9	65	Male	28.8	90	80	80	1	1	1	Unchanged	Unchanged	Left	2	297	290	18	28.6	1.6	94.3	Yes	36
10	46	Female	23.31	70	70	70	2	2	2	Unchanged	Unchanged	Right	2	335	290	19	27.2	1.2	95.6	Yes	30.5
11	34	Male	21.56	70	70	80	2	2	1	Unchanged	Improved	Left	3	356	240	32	16.4	1.1	93.4	Yes	14.8
12	72	Female	21.53	80	80	80	1	1	1	Unchanged	Unchanged	Right	2	320	260	31	26.5	0.4	98.5	Yes	36
13	70	Female	32.91	70	80	80	2	1	1	Improved	Improved	Left	3	330	275	29	43.4	0	100	Yes	36
14	48	Female	32.47	90	70	80	1	2	1	Deteriorated	Unchanged	Left	4	340	290	19	21.5	1.3	93.8	Yes	11.6
15	65	Female	27.45	80	70	90	1	2	1	Deteriorated	Unchanged	Left	3	365	300	17	27.5	0.4	98.5	Yes	20.5
16	74	Female	22.35	70	70	80	2	2	1	Unchanged	Improved	Right	2	296	200	24	34.5	1.3	96.2	Yes	31.6
17	43	Male	21.63	80	60	70	1	2	2	Deteriorated	Deteriorated	Left	4	335	230	27	50.2	1.4	97.2	Yes	16.2
18	70	Male	24.45	70	70	80	2	2	1	Unchanged	Improved	Right	3	290	280	22	50.8	3.9	92.4	Yes	18.7
19	61	Female	35.47	80	80	80	1	1	1	Unchanged	Unchanged	Left	4	355	290	24	24.7	2.3	90.6	Yes	8.5
20	48	Male	25.53	80	90	80	1	1	1	Unchanged	Unchanged	Right	4	332	280	23	55.2	4.1	92.5	Yes	16.7
21	62	Male	18.12	80	60	70	1	2	2	Deteriorated	Deteriorated	Left	3	339	300	26	53.7	3.4	93.7	Yes	14.5
22	58	Male	33.77	80	70	80	1	2	1	Deteriorated	Unchanged	Right	3	356	345	25	12.6	0.7	96.3	Yes	22.5
23	38	Male	34.12	80	80	80	1	1	1	Unchanged	Unchanged	Right	2	321	310	29	10.9	0	100	Yes	36
24	56	Male	35.75	90	70	80	1	2	1	Deteriorated	Unchanged	Right	2	278	225	24	9.8	0.5	95.9	Yes	36
25	71	Female	31.15	80	60	70	1	2	2	Deteriorated	Deteriorated	Left	3	348	320	30	14.7	1.4	90.5	Yes	17.8
26	45	Female	18.87	80	70	70	1	2	2	Deteriorated	Deteriorated	Left	4	342	250	26	66.5	5.7	91.5	Yes	21.6
27	53	Female	33.65	90	80	80	1	1	1	Unchanged	Unchanged	Left	4	325	330	25	27.4	1.9	92.8	Yes	10.5
28	51	Male	23.18	70	70	80	2	2	1	Unchanged	Improved	Right	2	326	310	27	47.8	0.7	98.5	Yes	34.6
29	65	Male	27.17	80	70	80	1	2	1	Deteriorated	Unchanged	Left	3	235	280	25	58.6	4.4	92.5	Yes	17.8
30	67	Female	27.36	90	80	90	1	1	1	Unchanged	Unchanged	Right	3	345	260	23	35.5	0.6	98.2	Yes	28.5
31	57	Female	36.73	70	70	80	2	2	1	Unchanged	Improved	Right	4	375	320	28	47.4	0.7	98.5	No	15.4
32	35	Male	34.69	70	80	50	2	1	3	Improved	Deteriorated	Right	4	320	310	29	29.8	3.7	88.7	No	5.5
33	29	Male	19.23	70	80	70	2	1	2	Improved	Unchanged	Right	4	296	290	33	31.5	1.8	94.2	No	15.2
34	65	Female	31.78	80	60	70	1	2	2	Deteriorated	Deteriorated	Left	3	285	300	28	37.6	0	100	No	36
35	52	Female	34.84	70	50	60	2	3	2	Deteriorated	Unchanged	Right	2	305	330	21	50.2	2.4	95.2	No	36
36	52	Male	20.64	90	80	80	1	1	1	Unchanged	Unchanged	Left	2	326	310	22	28.4	1.4	95	No	36
37	60	Female	21.69	70	80	80	2	1	1	Improved	Improved	Left	3	284	290	24	39.4	3.9	90.2	No	18.5
38	56	Female	23.73	80	70	70	1	2	2	Deteriorated	Deteriorated	Left	3	290	300	26	16.6	1.1	93.5	No	18.7
39	74	Male	29.15	80	70	70	1	2	2	Deteriorated	Deteriorated	Right	2	310	310	28	28.2	1.1	96.2	No	33.5
40	74	Male	30.14	80	90	80	1	1	1	Unchanged	Unchanged	Right	2	335	320	27	45.9	3.9	91.5	No	24.5
41	65	Female	28.68	80	70	70	1	2	2	Deteriorated	Deteriorated	Right	3	365	310	29	33.4	1.7	94.8	No	15.6
42	71	Male	24.44	90	70	80	1	2	1	Deteriorated	Unchanged	Left	4	371	325	30	22.4	0	100	No	29.5
43	66	Female	21.32	90	80	70	1	1	2	Unchanged	Deteriorated	Left	4	317	295	28	44.5	2.8	93.8	No	12.4
44	64	Female	26.36	80	80	70	1	1	2	Unchanged	Deteriorated	Right	4	365	210	24	10.2	0.4	96.5	No	9.9
45	37	Male	27.98	80	80	80	1	1	1	Unchanged	Unchanged	Left	3	355	220	27	25.3	1.7	93.4	No	23.5
46	64	Female	26.63	80	60	70	1	2	2	Deteriorated	Deteriorated	Right	3	342	240	28	11.3	0.8	92.5	No	10.9
47	76	Female	27.23	70	80	80	2	1	1	Improved	Improved	Left	2	340	280	29	31.2	1.4	95.5	No	32.5
48	66	Female	33.78	90	70	70	1	2	2	Deteriorated	Deteriorated	Right	2	356	310	21	27.3	1.3	95.2	No	30.5
49	57	Male	19.83	70	60	50	2	2	3	Unchanged	Deteriorated	Right	3	310	325	29	33.8	3.5	89.5	No	7.4
50	63	Male	33.44	90	80	80	1	1	1	Unchanged	Unchanged	Left	3	295	275	28	24.6	0	100	No	36
51	77	Male	31.15	80	70	80	1	2	1	Deteriorated	Unchanged	Left	3	270	225	29	12.3	0.2	98.5	No	26.8
52	72	Male	27.24	80	70	70	1	2	2	Deteriorated	Deteriorated	Right	2	306	300	28	48.7	0.5	99	No	36
53	41	Female	27.37	90	80	80	1	1	1	Unchanged	Unchanged	Left	3	325	250	27	24.5	1.8	92.5	No	20.2
54	47	Female	34.49	70	80	70	2	1	2	Improved	Unchanged	Right	2	309	200	23	30.4	2.5	93.4	No	27.7
55	58	Female	18.83	70	50	50	2	3	3	Deteriorated	Deteriorated	Left	3	320	245	20	28.3	0.8	97.3	No	16.5
56	69	Female	30.45	70	50	50	2	3	3	Deteriorated	Deteriorated	Right	3	315	300	21	54.7	3.9	92.8	No	8.5
57	51	Female	32.41	90	80	90	1	1	1	Unchanged	Unchanged	Right	2	355	345	28	56.3	2.3	96.5	No	33.5
58	51	Female	27.25	80	70	80	1	2	1	Deteriorated	Unchanged	Right	4	360	280	26	64.7	4.4	93.2	No	6.5
59	43	Male	29.37	70	70	70	2	2	2	Unchanged	Unchanged	Left	2	338	245	29	52.4	0	100	No	36
60	50	Male	26.49	80	60	60	1	2	2	Deteriorated	Deteriorated	Left	3	305	280	27	40.3	3.4	91.5	No	13.5
61	49	Male	29.83	70	70	70	2	2	2	Unchanged	Unchanged	Right	4	328	260	26	31.5	1.9	95.6	No	13.2
62	60	Male	32.39	80	80	70	1	1	2	Unchanged	Deteriorated	Left	4	328	260	24	23.4	0.9	97.5	No	11.4
63	56	Male	30.53	70	60	50	2	2	3	Unchanged	Deteriorated	Left	4	337	290	28	26.5	1.9	92.7	No	5.3
64	41	Female	20.25	80	70	70	1	2	2	Deteriorated	Deteriorated	Right	3	286	285	21	30.5	1.7	94.5	No	18.5
65	51	Female	22.78	70	50	50	2	3	3	Deteriorated	Deteriorated	Right	4	295	295	31	26.7	2.5	90.6	No	3.8
66	72	Female	23.65	90	70	70	1	2	2	Deteriorated	Deteriorated	Right	3	280	305	28	36.7	0.6	98.5	No	17.3
67	63	Male	34.18	80	80	70	1	1	2	Unchanged	Deteriorated	Right	2	328	310	23	27.6	1.7	95.4	No	36
68	70	Male	31.47	70	70	80	2	2	1	Unchanged	Improved	Left	4	330	320	21	25.3	0.6	97.5	No	19.9
